# Supplementary material for: Detection of Circulating HPV16 DNA as a Biomarker for Cervical Cancer by a Bead-Based HPV Genotyping Assay
Source: Microbiol Spectr. 2022 Feb 28;10(2):e01480-21. doi: 10.1128/spectrum.01480-21 (PMC9045285; doi:10.1128/spectrum.01480-21)
Supplement: SUPPLEMENTAL FILE 1 — Supplemental material. Download SPECTRUM01480-21_Supp_1_seq4.xlsx, XLSX file, 0.02 MB [file spectrum01480-21_supp_1_seq4.xlsx]

## Sheet: Sheet1
Supplementary Table S1: HPV DNA genotyping by E7-MPG and HPV16 E6 serology data in 142 beta-globin positive plasma samples. The results are expressed as the median fluorescence intensity (MFI).
	Cervical cells	Plasma
			MFI value E7-MPG Luminex assay					Serology_MFI**
Sample	HPV status	HPV16 status	betaglobin	HPV16	18	31	52	HPV16_E6
Control	NEG.	ctHPV16 Neg	1324	0	0	0	0	0
Control	NEG.	ctHPV16 Neg	1221	0	0	0	0	0
Control	NEG.	ctHPV16 Neg	1275	0	0	0	0	0
Control	NEG.	ctHPV16 Neg	1208	0	0	0	0	0
Control	NEG.	ctHPV16 Neg	1238	0	0	0	0	0
Control	NEG.	ctHPV16 Neg	1065	0	0	0	0	0
Control	NEG.	ctHPV16 Neg	1161	0	0	0	0	0
Control	NEG.	ctHPV16 Neg	1282	0	0	0	0	0
Control	NEG.	ctHPV16 Neg	121.8	0	0	0	0	0
Control	NEG.	ctHPV16 Neg	429.8	0	0	0	0	0
Control	NEG.	ctHPV16 Neg	637.8	0	0	0	0	0
Control	NEG.	ctHPV16 Neg	381.8	0	0	0	0	0
Control	NEG.	ctHPV16 Pos	625.8	3119	0	0	0	0
Control	NEG.	ctHPV16 Neg	640.8	0	0	0	0	0
Control	NEG.	ctHPV16 Neg	492.3	0	0	0	0	0
Control	NEG.	ctHPV16 Neg	62.8	0	0	0	0	0
Control	NEG.	ctHPV16 Neg	717.8	0	0	0	0	0
Control	NEG.	ctHPV16 Neg	843.8	0	354***	0	0	0
Control	NEG.	ctHPV16 Neg	939	0	0	0	0	0
Control	NEG.	ctHPV16 Neg	871	0	0	0	0	0
Control	NEG.	ctHPV16 Neg	493	0	0	0	0	0
Control	NEG.	ctHPV16 Neg	1027	0	0	0	0	0
Control	NEG.	ctHPV16 Neg	760	0	0	0	0	0
Control	NEG.	ctHPV16 Neg	402	0	0	0	0	0
Control	NEG.	ctHPV16 Neg	926	0	0	0	0	0
Control	NEG.	ctHPV16 Neg	594	0	0	0	0	0
Control	NEG.	ctHPV16 Neg	948	0	0	0	0	0
Control	NEG.	ctHPV16 Neg	744	0	0	0	0	0
Control	NEG.	ctHPV16 Neg	543	0	0	0	0	0
Control	NEG.	ctHPV16 Neg	410	0	0	0	0	0
Control	NEG.	ctHPV16 Neg	783	0	0	0	0	0
Control	NEG.	ctHPV16 Neg	782	0	0	0	0	0
Control	NEG.	ctHPV16 Neg	573	0	0	0	0	0
Control	NEG.	ctHPV16 Neg	478	0	0	0	0	0
Control	NEG.	ctHPV16 Neg	781	0	0	0	0	0
Control	NEG.	ctHPV16 Neg	644	0	0	0	0	0
Control	NEG.	ctHPV16 Neg	546	0	0	0	0	0
Control	NEG.	ctHPV16 Neg	1101	0	0	0	0	0
Control	NEG.	ctHPV16 Neg	973	0	0	0	0	0
Control	NEG.	ctHPV16 Neg	935	0	0	0	0	0
Control	NEG.	ctHPV16 Neg	1100	0	0	0	0	0
Control	NEG.	ctHPV16 Neg	922	0	0	0	0	0
Control	NEG.	ctHPV16 Neg	216	0	0	0	0	0
Control	NEG.	ctHPV16 Neg	1175	0	0	0	0	0
Control	NEG.	ctHPV16 Neg	1117	0	0	0	0	0
CIN3	16	ctHPV16 Neg	1238	0	0	0	0	na*
CIN3	16	ctHPV16 Neg	1259	0	0	0	0	na
CIN3	16	ctHPV16 Neg	1112	0	0	0	0	na
CIN3	16	ctHPV16 Neg	752	0	0	0	0	na
CIN3	16	ctHPV16 Neg	927	0	0	0	0	na
CIN3	16	ctHPV16 Neg	985	0	0	0	0	na
CIN3	16	ctHPV16 Neg	608	0	0	0	0	na
CIN3	16	ctHPV16 Neg	713	0	0	0	0	na
CIN3	16	ctHPV16 Neg	830	0	0	0	0	na
CIN3	16	ctHPV16 Neg	896	0	0	0	0	na
CIN3	16	ctHPV16 Neg	1135	0	0	0	0	na
CIN3	16	ctHPV16 Neg	920	0	0	0	0	na
CIN3	16	ctHPV16 Neg	936	0	0	0	0	na
CIN3	16	ctHPV16 Neg	817	0	0	0	0	na
CIN3	16	ctHPV16 Neg	1066	0	0	0	0	na
CIN3	16	ctHPV16 Neg	872	0	0	0	0	na
CIN3	16	ctHPV16 Neg	953	0	0	0	0	na
CIN3	16	ctHPV16 Neg	709	0	0	0	0	na
T1	16	ctHPV16 Neg	905	0	0	0	0	0
T1	16	ctHPV16 Neg	1235	0	0	0	0	0
T1	16	ctHPV16 Neg	1299	0	0	0	0	10561
T1	16	ctHPV16 Neg	990	0	0	0	0	0
T1	16	ctHPV16 Pos	3	2	0	0	0	9542.5
T1	16	ctHPV16 Pos	1060	81	0	0	0	5958
T1	16	ctHPV16 Pos	1030	303	0	0	0	2407
T1	16	ctHPV16 Pos	1192	1968	0	0	0	9321
T1	16	ctHPV16 Pos	657.8	1251.5	0	0	0	0
T1	16	ctHPV16 Neg	658.8	0	0	0	0	7571.36
T1	16	ctHPV16 Pos	979.8	2119.5	0	0	0	17176.7
T1	16	ctHPV16 Pos	444.8	2533	0	2	0	3094.5
T1	16	ctHPV16 Pos	141.3	2223	0	0	0	0
T1	16	ctHPV16 Neg	590.3	0	0	0	0	4887.5
T1	16, 39, 52, 58	ctHPV16 Neg	569.8	0	0	0	0	1044
T1	16, 18	ctHPV16 Neg	495.8	0	0	0	0	14632
T1	16	ctHPV16 Neg	625.8	0	0	0	0	8246
T2	16	ctHPV16 Pos	895	1018	289	0	0	0
T2	16	ctHPV16 Neg	977	0	0	0	0	0
T2	16	ctHPV16 Neg	1382	0	0	0	0	3068.5
T2	16	ctHPV16 Neg	839	0	0	0	0	1052
T2	16	ctHPV16 Pos	1116	1374	0	0	0	0
T2	16	ctHPV16 Pos	683	1535	0	0	0	13783
T2	16	ctHPV16 Pos	1110	1796	0	0	0	11818
T2	16	ctHPV16 Pos	1194	1866	0	0	0	16298
T2	16	ctHPV16 Pos	1148	1958	449	0	0	0
T2	16	ctHPV16 Neg	464	0	0	0	0	0
T2	16	ctHPV16 Pos	1094	270	0	0	0	0
T2	16	ctHPV16 Pos	981	344	0	0	0	0
T2	16	ctHPV16 Pos	261	363	0	0	0	0
T2	16	ctHPV16 Pos	1133	485	0	0	0	0
T2	16	ctHPV16 Pos	973	502	0	0	0	0
T2	16	ctHPV16 Pos	1184	602	0	0	0	15121
T2	16	ctHPV16 Pos	1208	768	0	0	0	1249
T2	16	ctHPV16 Pos	596	1376	0	0	0	0
T2	16	ctHPV16 Pos	1120	1555	0	0	0	13199.5
T2	16	ctHPV16 Pos	989	1693	0	0	0	16949.5
T2	16	ctHPV16 Pos	396	1715	0	0	0	4169
T2	16	ctHPV16 Pos	1087	1721	0	0	0	0
T2	16	ctHPV16 Pos	833	1744	0	0	0	8381.6
T2	16	ctHPV16 Pos	1101	1758	0	0	0	9215.08
T2	16	ctHPV16 Pos	1252	1770	0	0	0	0
T2	16	ctHPV16 Pos	1178	1775	0	0	0	924
T2	16	ctHPV16 Pos	1218	1786	0	0	95	11651
T2	16	ctHPV16 Pos	1319	1876	0	0	0	0
T2	16	ctHPV16 Pos	1230	2022	0	0	0	2274
T2	16	ctHPV16 Pos	1262	2100	0	0	0	12985
T2	16	ctHPV16 Pos	1057	2100	0	0	0	19156
T2	16	ctHPV16 Pos	1194	2295	231	0	0	0
T3	16	ctHPV16 Pos	1396	2642	0	0	0	0
T3	16	ctHPV16 Neg	1424	0	0	0	0	0
T3	16	ctHPV16 Pos	816	264	0	0	0	3527
T3	16	ctHPV16 Pos	1188	693	0	0	0	0
T3	16	ctHPV16 Pos	1044	1150	0	0	0	9961
T3	16	ctHPV16 Pos	1070	2082	0	0	0	1105.5
T3	16	ctHPV16 Neg	1062	0	0	0	0	0
T3	16	ctHPV16 Neg	949	0	0	0	0	0
T3	16	ctHPV16 Neg	671	0	0	0	0	0
T3	16	ctHPV16 Pos	1007	601	0	0	0	0
T3	16	ctHPV16 Pos	694	938	0	0	0	2417
T3	16	ctHPV16 Pos	742	1072	0	0	0	0
T3	16	ctHPV16 Pos	583	1369	0	0	0	0
T3	16	ctHPV16 Pos	905	1852	0	0	0	8370.58
T3	16	ctHPV16 Pos	1177	1878	0	0	0	10873.5
T3	16	ctHPV16 Pos	1265	2070	0	0	0	0
T3	16	ctHPV16 Pos	393.8	714.5	0	0	0	1042
T3	16	ctHPV16 Pos	991.8	47.5	0	0	0	7326.5
T3	16	ctHPV16 Pos	1036.3	344.5	0	0	0	13880
T3	16	ctHPV16 Pos	34.8	149	0	0	0	0
T3	16	ctHPV16 Pos	519.8	2473	0	0	0	0
T3	16	ctHPV16 Neg	635.8	0	0	0	0	462
T3	16	ctHPV16 Neg	560.8	0	0	0	0	0
T3	16, 18	ctHPV16 Neg	516.3	0	0	0	0	0
T3	16	ctHPV16 Pos	774.8	1922.5	0	0	0	9524
T4	16	ctHPV16 Pos	1302	1260	0	0	0	0
T4	16	ctHPV16 Pos	628.8	353	0	0	0	8145
T4	16	ctHPV16 Pos	592.3	1555.5	0	0	0	17143.5
T4	16	ctHPV16 Pos	690.3	2462.5	0	0	0	15473
unknown T stage	16	ctHPV16 Pos	1196	485	0	0	0	0
*not available
**A population-based cut-off (484 MFI) was applied(38-40)
***18E6 seropositive individual (MFI: 5509)
