# Supplementary material for: Detection of Circulating HPV16 DNA as a Biomarker for Cervical Cancer by a Bead-Based HPV Genotyping Assay
Source: Microbiol Spectr. 2022 Feb 28;10(2):e01480-21. doi: 10.1128/spectrum.01480-21 (PMC9045285; doi:10.1128/spectrum.01480-21)
Supplement: SUPPLEMENTAL FILE 2 — Supplemental material. Download SPECTRUM01480-21_Supp_2_seq5.xlsx, XLSX file, 0.02 MB [file spectrum01480-21_supp_2_seq5.xlsx]

## Sheet: Sheet1
Supplementary Table S2: HPV16-ctDNA results generated by E7-MPG and ddPCR assays (n=177)
Sample	ctHPV16 Luminex	ctHPV16 ddPCR	ddPCR copies / 20ul
CIN3	ct16 Neg	ct16 Neg	0
CIN3	ct16 Neg	ct16 Neg	0
CIN3	ct16 Neg	ct16 Neg	0
CIN3	ct16 Neg	ct16 Neg	0
CIN3	ct16 Neg	ct16 Neg	0
CIN3	ct16 Neg	ct16 Neg	0
CIN3	ct16 Neg	ct16 Neg	0
CIN3	ct16 Neg	ct16 Neg	0
CIN3	ct16 Neg	ct16 Neg	0
CIN3	ct16 Neg	ct16 Neg	0
CIN3	ct16 Neg	ct16 Neg	0
CIN3	ct16 Neg	ct16 Neg	0
CIN3	ct16 Neg	ct16 Neg	0
CIN3	ct16 Neg	ct16 Neg	0
CIN3	ct16 Neg	ct16 Neg	0
CIN3	ct16 Neg	ct16 Neg	0
CIN3	ct16 Neg	ct16 Neg	0
CIN3	ct16 Neg	ct16 Neg	0
Control	ct16 Neg	ct16 Neg	0
Control	ct16 Neg	ct16 Neg	0
Control	ct16 Neg	ct16 Neg	0
Control	ct16 Neg	ct16 Neg	0
Control	ct16 Neg	ct16 Neg	0
Control	ct16 Neg	ct16 Neg	0
Control	ct16 Neg	ct16 Neg	0
Control	ct16 Neg	ct16 Neg	0
Control	ct16 Neg	ct16 Neg	0
Control	ct16 Neg	ct16 Neg	0
Control	ct16 Neg	ct16 Neg	0
Control	ct16 Neg	ct16 Neg	0
Control	ct16 Pos	ct16 Pos	45.54
Control	ct16 Neg	ct16 Neg	0
Control	ct16 Neg	ct16 Neg	0
Control	ct16 Neg	ct16 Neg	0
Control	ct16 Neg	ct16 Neg	0
Control	ct16 Neg	ct16 Neg	0
Control	ct16 Neg	ct16 Neg	0
Control	ct16 Neg	ct16 Neg	0
Control	ct16 Neg	ct16 Neg	0
Control	ct16 Neg	ct16 Neg	0
Control	ct16 Neg	ct16 Neg	0
Control	ct16 Neg	ct16 Neg	0
Control	ct16 Neg	ct16 Neg	0
Control	ct16 Neg	ct16 Neg	0
Control	ct16 Neg	ct16 Neg	0
Control	ct16 Neg	ct16 Neg	0
Control	ct16 Neg	ct16 Neg	0
Control	ct16 Neg	ct16 Neg	0
Control	ct16 Neg	ct16 Neg	0
Control	ct16 Neg	ct16 Neg	0
Control	ct16 Neg	ct16 Neg	0
Control	ct16 Neg	ct16 Neg	0
Control	ct16 Neg	ct16 Neg	0
Control	ct16 Neg	ct16 Neg	0
Control	ct16 Neg	ct16 Neg	0
Control	ct16 Neg	ct16 Neg	0
Control	ct16 Neg	ct16 Neg	0
Control	ct16 Neg	ct16 Neg	0
Control	ct16 Neg	ct16 Neg	0
Control	ct16 Neg	unvalid	NA*
Control	ct16 Neg	unvalid	NA
Control	ct16 Neg	unvalid	NA
Control	ct16 Neg	unvalid	NA
Control	unvalid	ct16 Neg	0
Control	unvalid	ct16 Neg	0
Control	unvalid	ct16 Neg	0
Control	unvalid	unvalid	NA
Control	unvalid	unvalid	NA
Control	unvalid	ct16 Neg	0
Control	unvalid	unvalid	NA
Control	unvalid	unvalid	NA
Control	unvalid	unvalid	NA
Control	unvalid	unvalid	NA
Control	unvalid	unvalid	NA
Control	unvalid	unvalid	NA
Control	unvalid	unvalid	NA
Control	unvalid	unvalid	NA
T1	ct16 Pos	ct16 Pos	6.66801
T1	ct16 Neg	ct16 Neg	0
T1	ct16 Pos	ct16 Pos	29.3293
T1	ct16 Pos	ct16 Pos	71.2016
T1	ct16 Neg	ct16 Neg	0
T1	ct16 Neg	ct16 Neg	0
T1	ct16 Neg	ct16 Neg	0
T1	ct16 Pos	ct16 Pos	1.36438
T1	ct16 Neg	ct16 Neg	0
T1	ct16 Pos	ct16 Neg	0
T1	ct16 Pos	ct16 Pos	75.66
T1	ct16 Pos	ct16 Pos	43.12
T1	ct16 Neg	ct16 Neg	0
T1	ct16 Neg	ct16 Neg	0
T1	ct16 Neg	unvalid	NA
T1	ct16 Pos	unvalid	NA
T1	ct16 Neg	unvalid	NA
T1	unvalid	unvalid	NA
T1	unvalid	unvalid	NA
T1	unvalid	unvalid	NA
T1	unvalid	unvalid	NA
T1	unvalid	unvalid	NA
T1	unvalid	unvalid	NA
T1	unvalid	unvalid	NA
T1	unvalid	unvalid	NA
T1	unvalid	unvalid	NA
T1	unvalid	ct16 Neg	0
T1	unvalid	unvalid	NA
T1	unvalid	unvalid	NA
T2	ct16 Pos	ct16 Neg	0
T2	ct16 Pos	ct16 Pos	1.28306
T2	ct16 Pos	ct16 Pos	6.47284
T2	ct16 Neg	ct16 Pos	1.18611
T2	ct16 Pos	ct16 Pos	12.9968
T2	ct16 Pos	ct16 Pos	5.22702
T2	ct16 Pos	ct16 Neg	0
T2	ct16 Pos	ct16 Pos	6.23378
T2	ct16 Pos	ct16 Pos	1.5225
T2	ct16 Pos	ct16 Pos	39.6987
T2	ct16 Neg	ct16 Neg	0
T2	ct16 Pos	ct16 Pos	66.7421
T2	ct16 Neg	ct16 Neg	0
T2	ct16 Pos	ct16 Pos	105.202
T2	ct16 Neg	ct16 Neg	0
T2	ct16 Pos	ct16 Pos	168.573
T2	ct16 Pos	ct16 Pos	1.57403
T2	ct16 Pos	ct16 Pos	568.297
T2	ct16 Pos	ct16 Pos	24.2224
T2	ct16 Pos	ct16 Pos	4.4621
T2	ct16 Pos	ct16 Pos	1880.05
T2	ct16 Pos	ct16 Pos	1961.54
T2	ct16 Pos	ct16 Pos	226.335
T2	ct16 Pos	ct16 Pos	11.1034
T2	ct16 Pos	ct16 Pos	2.54661
T2	ct16 Pos	ct16 Pos	11.2866
T2	ct16 Pos	ct16 Pos	10.0198
T2	ct16 Pos	ct16 Pos	111.971
T2	ct16 Pos	ct16 Pos	9.95352
T2	ct16 Pos	ct16 Pos	6.9068
T2	ct16 Pos	ct16 Pos	4.72273
T2	ct16 Pos	ct16 Neg	0
T3	ct16 Neg	ct16 Neg	0
T3	ct16 Neg	ct16 Neg	0
T3	ct16 Neg	ct16 Neg	0
T3	ct16 Neg	ct16 Neg	0
T3	ct16 Pos	ct16 Neg	0
T3	ct16 Pos	ct16 Pos	151.692
T3	ct16 Pos	ct16 Pos	29.204
T3	ct16 Pos	ct16 Pos	2.76134
T3	ct16 Pos	ct16 Pos	8.27626
T3	ct16 Pos	ct16 Pos	2.55991
T3	ct16 Pos	ct16 Pos	2849.22
T3	ct16 Pos	ct16 Pos	4.42962
T3	ct16 Pos	ct16 Pos	1.87284
T3	ct16 Pos	ct16 Pos	575.804
T3	ct16 Pos	ct16 Pos	15.7519
T3	ct16 Pos	ct16 Pos	504.898
T3	ct16 Pos	ct16 Pos	665.66
T3	ct16 Pos	ct16 Neg	0
T3	ct16 Pos	ct16 Neg	0
T3	ct16 Pos	ct16 Neg	0
T3	ct16 Pos	ct16 Pos	44.8
T3	ct16 Neg	ct16 Neg	0
T3	ct16 Neg	ct16 Neg	0
T3	ct16 Neg	ct16 Neg	0
T3	ct16 Pos	ct16 Neg	0
T3	unvalid	unvalid	NA
T3	unvalid	unvalid	NA
T3	unvalid	unvalid	NA
T3	unvalid	unvalid	NA
T3	unvalid	unvalid	NA
T3	unvalid	unvalid	NA
T4	ct16 Pos	ct16 Pos	4.73453
T4	ct16 Pos	ct16 Neg	0
T4	ct16 Pos	ct16 Neg	0
T4	ct16 Pos	ct16 Pos	9.3
T4	unvalid	unvalid	NA
T4	unvalid	unvalid	NA
T4	unvalid	unvalid	NA
Unknown T	ct16 Pos	ct16 Pos	1.42391
NA*, Not applicable
